# Supplementary material for: A 4-week, lifestyle-integrated, home-based exercise training programme elicits improvements in physical function and lean mass in older men and women: a pilot study
Source: F1000Res. 2017 Sep 11;6:1235. Originally published 2017 Jul 26. [Version 2] doi: 10.12688/f1000research.11894.2 (PMC5680536; doi:10.12688/f1000research.11894.2)
Supplement: Raw data supporting the findings in this study — Sheet 1: Maximum Voluntary Contraction (MVC) at 60° and 90°, pre- and post 4-weeks of home-based whole-body exercise training. Sheet 2: Seated leg extension measures at 60, 180 and 240 deg/sec pre- and post 4-weeks of home-based whole-body exercise training. Sheet 3: Seated leg flexion at 60, 180 and 240 deg/sec pre- and post- 4-weeks of home-based whole-body exercise training. Sheet 4: Handgrip strength, single-leg 1-RM leg extension, SPPBT (short physical performance battery tests) and leg muscle power, measured pre- and post- 4-weeks of home-based whole-body exercise training. Sheet 5: Participant characteristics. Heart rate (HR), systolic and diastolic blood pressure (BP) and body weight, pre- and post- 4-weeks of whole-body home-based exercise training. Sheet 6: Quadriceps cross-sectional area (CSA), vastus lateralis muscle thickness, fascicle length and pennation angle measured by ultrasound pre- and post- 4-weeks of whole-body home-based exercise training. Sheet 7: Muscle mass measured by using D 3-creatine, pre- and post- 4 weeks of whole-body home-based exercise training. [file f1000research-6-13649-s0000.tgz]

Archive with 1 entries (1 files):
- a2e94975-4ec8-4847-9a35-916ace6d1cb9_f4f1cdc8-b060-4574-949d-d130b5fb3f04_Raw_data.xlsx
