# Supplementary material for: A 4-week, lifestyle-integrated, home-based exercise training programme elicits improvements in physical function and lean mass in older men and women: a pilot study
Source: F1000Res. 2017 Sep 11;6:1235. Originally published 2017 Jul 26. [Version 2] doi: 10.12688/f1000research.11894.2 (PMC5680536; doi:10.12688/f1000research.11894.2)
Supplement: Raw data supporting the findings in this study — Sheet 1: Maximum Voluntary Contraction (MVC) at 60° and 90°, pre- and post 4-weeks of home-based whole-body exercise training. Sheet 2: Seated leg extension measures at 60, 180 and 240 deg/sec pre- and post 4-weeks of home-based whole-body exercise training. Sheet 3: Seated leg flexion at 60, 180 and 240 deg/sec pre- and post- 4-weeks of home-based whole-body exercise training. Sheet 4: Handgrip strength, single-leg 1-RM leg extension, SPPBT (short physical performance battery tests) and leg muscle power, measured pre- and post- 4-weeks of home-based whole-body exercise training. Sheet 5: Participant characteristics. Heart rate (HR), systolic and diastolic blood pressure (BP) and body weight, pre- and post- 4-weeks of whole-body home-based exercise training. Sheet 6: Quadriceps cross-sectional area (CSA), vastus lateralis muscle thickness, fascicle length and pennation angle measured by ultrasound pre- and post- 4-weeks of whole-body home-based exercise training. Sheet 7: Muscle mass measured by using D 3-creatine, pre- and post- 4 weeks of whole-body home-based exercise training. [file f1000research-6-13649-s0000.tgz › a2e94975-4ec8-4847-9a35-916ace6d1cb9_f4f1cdc8-b060-4574-949d-d130b5fb3f04_Raw_data.xlsx]

## Sheet: Dataset 1
Sheet 1: Maximum Voluntary Contraction (MVC) at 60° and 90°, pre- and post 4-weeks of home-based whole-body exercise training.
	MVC 60°		MVC 90°
Subject	Pre	Post	Pre	Post
1	98	127	114	127
2	106	123	118	121
3	145	141	207	190
4	195	184	170	182
5	130	153	130	126
6	130	165	170	172
7	103	113	126	132
8	117	155	133	149
9	129	180	129	126
10	203	244	174	201
11	170	146	129	136
12	324	294	225	247

## Sheet: Dataset 2
Sheet 2: Seated leg extension measures at 60, 180 and 240 deg/sec pre- and post 4-weeks of home-based whole-body exercise training
	Seated Leg Extension
Subject	60 deg/sec		180 deg/sec		240 deg/sec
	Pre	Post	Pre	Post	Pre	Post
1	95	108	53	65	43	64
2	71	68	37	42	30	37
3	145	151	148	115	94	92
4	111	113	96	64	58	58
5	113	122	73	73	65	61
6	115	134	79	88	66	75
7	85	98	39	49	31	28
8	99	110	53	58	45	50
9	108	119	64	56	46	58
10	125	140	114	127	85	91
11	102	119	80	79	72	64
12	210	203	106	99	85	115

## Sheet: Dataset 3
Sheet 3: Seated leg flexion at 60, 180 and 240 deg/sec pre- and post- 4-weeks of home-based whole-body exercise training
	Seated Leg Flexion
Subject	60 deg/sec		180 deg/sec		240 deg/sec
	Pre	Post	Pre	Post	Pre	Post
1	52	54	41	49	33	46
2	39	43	30	39	28	34
3	91	104	102	81	64	73
4	94	108	96	76	75	75
5	72	69	64	68	57	62
6	66	88	58	62	53	56
7	45	49	27	30	28	23
8	58	65	42	45	39	43
9	84	71	65	58	60	54
10	88	95	96	96	81	91
11	62	76	58	52	58	50
12	145	148	103	106	99	88

## Sheet: Dataset 4
Sheet 4: Handgrip strength, single-leg 1-RM leg extension, SPPBT (short physical performance battery tests) and leg muscle power, measured pre- and post- 4-weeks of home-based whole-body exercise training
Subject	Handgrip (kg)		1-RM leg extension (kg)		SPPBT		Power (Nm)
	Pre	Post	Pre	Post	Pre	Post	Pre	Post
1	21.3	24.4	25	35	12	12	126.2	206.3
2	27	27.9	21.25	22.5	11	11	172.2	199.4
3	42.1	42	50	45	12	12	305.2	396
4	46.7	47	55	55	12	11	407.6	445.3
5	35.1	35.8	33.75	35	12	12	226.4	330.5
6	38.3	42	55	50	11	11	309.2	390.4
7	19.4	19.3	25	35	12	12	137.8	143.4
8	22.7	25.5	33.75	32.5	12	12	104.9	176.6
9	37.8	40.6	60	65	12	12	309.2	246.2
10	42.9	41.2	65	60	12	12	396	301.2
11	36.4	34.8	35	60	12	12	271.8	358
12	56.8	56.2	90	100	12	12	553.4	687.9

## Sheet: Dataset 5
Sheet 5: Participant characteristics. Heart rate (HR), systolic and diastolic blood pressure (BP) and body weight, pre- and post- 4-weeks of whole-body home-based exercise training.
Subject	HR (bpm)		BP systolic (mmHg)		BP diastolic (mmHg)		Body weight (kg)
	Pre	Post	Pre	Post	Pre	Post	Pre	Post
1	71.7	89.7	153	169	90	93	63.1	63.4
2	83.7	84	137	142	99	105	66.2	66.5
3	54	54.7	158	141	79	82	70.6	71.2
4	80.7	79.3	167	154	92	84	101.6	100.2
5	65.7	48.7	156	138	106	83	82.6	82.5
6	56.3	55	137	143	83	89	76.8	76.1
7	89.7	88.3	135	119	101	90	65.2	64.7
8	74.7	71	133	132	83	85	56.6	56.1
9	71	66.3	135	132	85	86	82.3	80.7
10	64.3	70	150	154	92	105	109.8	107.3
11	77.7	76	136	146	96	88	81.4	81.1
12	73.3	73.7	136	118	100	78	95.5	97.4

## Sheet: Dataset 6
Sheet 6: Quadriceps cross-sectional area (CSA), vastus lateralis muscle thickness, fascicle length and pennation angle measured by ultrasound pre- and post- 4-weeks of whole-body home-based exercise training.
Subject	CSA (cm3)		Vastus lateralis muscle thickness (mm)		Fascicle length (cm)		Pennation angle (°)
	Pre	Post	Pre	Post	Pre	Post	Pre	Post
1	46	43.7	22.5	22.6	6.8	6.3	17.9	18.2
2	34.9	36.6	20	20.4	8.8	7.5	12.1	11.2
3	55.7	60.4	24.2	23.8	7.4	8	17.8	16.3
4	75.9	78.6	30.2	30.8	8	8.2	19.8	18.9
5	60.9	64.2	20.4	20.6	6.2	7.6	16.3	15.8
6	49.4	47.6	22.9	24.6	7.7	9	15.3	17
7	38.1	43.1	19.5	21.4	5.1	6.5	20.6	18.4
8	42.8	45.5	20.1	19	6.9	6.9	15.2	16
9	73.2	76	30.5	31.7	10.2	7	16.5	19.7
10	62.7	62.5	31.9	30.9	10.2	12.5	15.9	12.3
12	93.2	91.2	32.8	34.6	7.7	8	23.1	26.3

## Sheet: Dataset 7
Sheet 7: Muscle mass measured by using D3-creatine, pre- and post- 4 weeks of whole-body home-based exercise training.
	Muscle mass measured by D3-Creatine (kg)
Subject	Pre	Post
1	16.74	15.61
2	15.65	14.57
4	32.84	25.54
5	27.2	29.45
6	22.27	24.5
7	16.8	15.4
8	18.23	14.97
9	22.49	21.14
10	31.82	28.76
11	23.29	23.03
12	35.01	37.08
